# Supplementary material for: Diagnosis and clinical implication of collision gastric adenocarcinomas: a case report
Source: Surg Case Rep. 2022 Oct 7;8:193. doi: 10.1186/s40792-022-01543-1 (PMC9547045; doi:10.1186/s40792-022-01543-1)
Supplement: Supplementary file 1 — Additional file 1: Table S1. Reported cases of collision gastric adenocarcinoma. [file 40792_2022_1543_MOESM1_ESM.xlsx]

## Sheet: Sup Table 1
Additional file 1: Table S1. Reported cases of collision gastric adenocarcinoma
No.	Author	Year	Age (years)	Sex	Surgery	Number of cancer	Collision cancer											Other cancer
							Location	First Cancer					Second Cancer
								Macroscopic type	Size (mm)	Depth of invasion	Histology		Macroscopic type	Size (mm)	Depth of invasion	Histology		Location	Macroscopic type, depth, histology
1	Satomi	1984	72	F	nd	2	L	3	nd	nd	por		2	nd	nd	tub1
2	Satomi	1984	70	M	nd	2	L	3	30	nd	tub2		2	20	nd	tub1
3	Yamamoto	1988	58	M	Distal Gx	2	LM	0-IIa	23	sm	muc		0-IIc+IIb	63	m	tub
4	Aoyagi	1992	72	M	Total Gx	3	M	2	nd	se	por		0-IIa	nd	m	tub1		L	0-IIa, m, tub1
5	Aoyagi	1992	52	M	Distal Gx	2	L	0-IIa	nd	sm	tub1		0-IIc	nd	m	por
6	Hamada	1994	65	M	Resection of gastric remnant	3	U	0-IIa	30	m	tub1		0-IIc	30	m	muc		U	0-IIa, m, tub1, colliding to the second cancer
7	Koufuji	1994	62	F	Distal Gx	3	M	0-I	nd	sm	pap		0-IIa+IIc	nd	sm	por1		M	0-IIc+IIa, m, tub, colliding to the first cancer
8	Sakamoto	1994	65	M	Distal Gx	2	M	2	50	ss	por-tub2		0-I	20	m	tub1
9	Sakamoto	1994	78	M	Total Gx	2	LM	4	50	ss	por		0-I	40	m	tub1
10	Kunisaki	1996	68	M	Total Gx	2	MUL	4	134	se	por2		1	55	ss	tub1
11	Takagi	1997	65	F	Distal Gx	2	M	0-IIa+IIc	100	m	tub		0-IIc	50	m	por
12	Igari	2008	83	F	Distal Gx	2	L	2	30	mp	tub2		2	30	mp	por1
13	Okada	2010	73	M	Total Gx	4	U	0-I	nd	sm	por2, EBER-ISH (+)		0-I	nd	sm	pap, EBER-ISH (-)		U L	1, ss, tub1 0-IIc, m, tub1
14	Aoyama	2015	73	M	Total Gx	2	MU	3	40	se	por, EBER-ISH (+)		2	50	se	tub2, EBER-ISH (-)
15	Matsuda	2015	70	M	Distal Gx	2	M	2 (central)	nd	sm	tub, EBAR(-), TP53(-)		2 (peripheral)	nd	mp	por, EBAR(+), TP53(+)
16	Tahashi K	2017	87	M	ESD	2	L	0-I	3	m	pap-tub1 MUC2(-), Muc5AC(+)		0-IIa	15	m	tub1, MUC2(-), Muc5AC(+)
		CK7: Cytokeratin 7, EBER-ISH: Epstein-Barr virus-encoded small RNA in situ hybridization, Gx: gastrectomy, ESD: Endoscopic submucosal dissection, nd: not described
